# Supplementary material for: Molecular-Composition Analysis of Glass Chemical Composition Based on Time-Series and Clustering Methods
Source: Molecules. 2023 Jan 14;28(2):853. doi: 10.3390/molecules28020853 (PMC9862760; doi:10.3390/molecules28020853)
Supplement: Supplementary file 1 [file molecules-28-00853-s001.zip]

Archive with 3 entries (3 files):
- annex S1.xlsx
- annex S2.xlsx
- Attachment S1.xlsx
