# Supplementary material for: Molecular-Composition Analysis of Glass Chemical Composition Based on Time-Series and Clustering Methods
Source: Molecules. 2023 Jan 14;28(2):853. doi: 10.3390/molecules28020853 (PMC9862760; doi:10.3390/molecules28020853)
Supplement: Supplementary file 1 [file molecules-28-00853-s001.zip › annex S1.xlsx]

## Sheet: Sheet1
Cultural relic sampling point	SiO2	Na2O	K2O	CaO	MgO	Al2O3	Fe2O3	CuO	PbO	BaO	P2O5	SrO	SnO2	SO2
01	69.33		9.99	6.32	0.87	3.93	1.74	3.87			1.17			0.39
02	36.28		1.05	2.34	1.18	5.73	1.86	0.26	47.43		3.57	0.19
03Part 1	87.05		5.19	2.01		4.06		0.78	0.25		0.66
03Part 2	61.71		12.37	5.87	1.11	5.5	2.16	5.09	1.41	2.86	0.7	0.1
04	65.88		9.67	7.12	1.56	6.44	2.06	2.18			0.79			0.36
05	61.58		10.95	7.35	1.77	7.5	2.62	3.27			0.94	0.06		0.47
06Part 1	67.65		7.37		1.98	11.15	2.39	2.51	0.2	1.38	4.18	0.11
06Part 2	59.81		7.68	5.41	1.73	10.05	6.04	2.18	0.35	0.97	4.5	0.12
07	92.63			1.07		1.98	0.17	3.24			0.61
08	20.14			1.48		1.34		10.41	28.68	31.23	3.59	0.37		2.58
08Severe weathering point	4.61			3.19		1.11		3.14	32.45	30.62	7.56	0.53		15.03
09	95.02		0.59	0.62		1.32	0.32	1.55			0.35
10	96.77		0.92	0.21		0.81	0.26	0.84
11	33.59		0.21	3.51	0.71	2.69		4.93	25.39	14.61	9.38	0.37
12	94.29		1.01	0.72		1.46	0.29	1.65			0.15
13	59.01	2.86	12.53	8.7		6.16	2.88	4.73			1.27
14	62.47	3.38	12.28	8.23	0.66	9.23	0.5	0.47	1.62		0.16
15	61.87	3.21	7.44		1.02	3.15	1.04	1.29	0.19	0	0.26
16	65.18	2.1	14.52	8.27	0.52	6.18	0.42	1.07	0.11	0		0.04
17	60.71	2.12	5.71		0.85		1.04	1.09	0.19	0	0.18		0
18	79.46		9.42		1.53	3.05					1.36	0.07	2.36
19	29.64			2.93	0.59	3.57	1.33	3.51	42.82	5.35	8.83	0.19
20	37.36		0.71			5.45	1.51	4.78	9.3	23.55	5.75
21	76.68			4.71	1.22	6.19	2.37	3.28	1	1.97	1.1
22	92.35		0.74	1.66	0.64	3.5	0.35	0.55			0.21
23Unweathered	53.79	7.92		0.5	0.71	1.42		2.99	16.98	11.86		0.33
24	31.94			0.47		1.59		8.46	29.14	26.23	0.14	0.91
25Unweathered	50.61	2.31		0.63		1.9	1.55	1.12	31.9	6.65	0.19	0.2
26	19.79			1.44		0.7		10.57	29.53	32.25	3.13	0.45		1.96
26Severe weathering point	3.72		0.4	3.01		1.18		3.6	29.92	35.45	6.04	0.62		15.95
27	92.72			0.94	0.54	2.51	0.2	1.54			0.36
28Unweathered	68.08		0.26	1.34	1	4.7	0.41	0.33	17.14	4.04	1.04	0.12	0.23
29Unweathered	63.3	0.92	0.3	2.98	1.49	14.34	0.81	0.74	12.31	2.03	0.41	0.25
30Part 1	34.34		1.41	4.49	0.98	4.35	2.12		39.22	10.29		0.35	0.4
30Part 2	36.93			4.24	0.51	3.86	2.74		37.74	10.35	1.41	0.48	0.44
31	65.91			1.6	0.89	3.11	4.59	0.44	16.55	3.42	1.62	0.3
32	69.71		0.21	0.46		2.36	1	0.11	19.76	4.88	0.17
33	75.51		0.15	0.64	1	2.35		0.47	16.16	3.55	0.13
34	35.78		0.25	0.78		1.62	0.47	1.51	46.55	10	0.34	0.22
35	65.91			0.38		1.44	0.17	0.16	22.05	5.68	0.42
36	39.57	2.22	0.14	0.37		1.6	0.32	0.68	41.61	10.83	0.07	0.22
37	60.12		0.23	0.89		2.72		3.01	17.24	10.34	1.46	0.31		3.66
38	32.93	1.38		0.68		2.57	0.29	0.73	49.31	9.79	0.48	0.41
39	26.25			1.11		0.5		0.88	61.03	7.22	1.16	0.61
40	16.71			1.87		0.45	0.19		70.21	6.69	1.77	0.68
41	18.46		0.44	4.96	2.73	3.33	1.79	0.19	44.12	9.76	7.46	0.47
42Unweathered1	51.26	5.74	0.15	0.79	1.09	3.53		2.67	21.88	10.47	0.08	0.35
42Unweathered2	51.33	5.68	0.35		1.16	5.66		2.72	20.12	10.88
43Part 1	12.41			5.24	0.89	2.25	0.76	5.35	59.85	7.29		0.64
43Part 2	21.7			6.4	0.95	3.41	1.39	1.51	44.75	3.26	12.83	0.47
44Unweathered	60.74	3.06	0.2	2.14		12.69	0.77	0.43	13.61	5.22		0.26
45	61.28	2.66	0.11	0.84	0.74	5		0.53	15.99	10.96		0.23
46	55.21		0.25		1.67	4.79		0.77	25.25	10.06	0.2	0.43
47	51.54	4.66	0.29	0.87	0.61	3.06		0.65	25.4	9.23	0.1	0.85
48	53.33	0.8	0.32	2.82	1.54	13.65	1.03		15.71	7.31	1.1	0.25	1.31
49	28.79			4.58	1.47	5.38	2.74	0.7	34.18	6.1	11.1	0.46
49Unweathered	54.61		0.3	2.08	1.2	6.5	1.27	0.45	23.02	4.19	4.32	0.3
50	17.98			3.19	0.47	1.87	0.33	1.13	44	14.2	6.34	0.66
50Unweathered	45.02			3.12	0.54	4.16		0.7	30.61	6.22	6.34	0.23
51Part 1	24.61			3.58	1.19	5.25	1.19	1.37	40.24	8.94	8.1	0.39	0.47
51Part 2	21.35			5.13	1.45	2.51	0.42	0.75	51.34		8.75
52	25.74	1.22		2.27	0.55	1.16	0.23	0.7	47.42	8.64	5.71	0.44
53Unweathered	63.66	3.04	0.11	0.78	1.14	6.06		0.54	13.66	8.99		0.27
54	22.28		0.32	3.19	1.28	4.15		0.83	55.46	7.04	4.24	0.88
54Severe weathering point	17.11				1.11	3.65		1.34	58.46		14.13	1.12
55	49.01	2.71		1.13		1.45		0.86	32.92	7.95	0.35
56	29.15			1.21		1.85		0.79	41.25	15.45	2.54
57	25.42			1.31		2.18		1.16	45.1	17.3
58	30.39		0.34	3.49	0.79	3.52	0.86	3.13	39.35	7.66	8.99	0.24
