# Supplementary material for: Molecular-Composition Analysis of Glass Chemical Composition Based on Time-Series and Clustering Methods
Source: Molecules. 2023 Jan 14;28(2):853. doi: 10.3390/molecules28020853 (PMC9862760; doi:10.3390/molecules28020853)
Supplement: Supplementary file 1 [file molecules-28-00853-s001.zip › annex S2.xlsx]

## Sheet: Sheet1
Cultural relic number	Whether the surface is weathered	SiO2	Na2O	K2O	CaO	MgO	Al2O3	Fe2O3	CuO	PbO	BaO	P2O5	SrO	SnO2	SO2
A1	Unweathered	78.45			6.08	1.86	7.23	2.15	2.11			1.06	0.03		0.51
A2	morals and manners	37.75			7.63		2.33			34.3		14.27
A3	Unweathered	31.95		1.36	7.19	0.81	2.93	7.06	0.21	39.58	4.69	2.68	0.52
A4	Unweathered	35.47		0.79	2.89	1.05	7.07	6.45	0.96	24.28	8.31	8.45	0.28
A5	morals and manners	64.29	1.2	0.37	1.64	2.34	12.75	0.81	0.94	12.23	2.16	0.19	0.21	0.49
A6	morals and manners	93.17		1.35	0.64	0.21	1.52	0.27	1.73			0.21
A7	morals and manners	90.83		0.98	1.12		5.06	0.24	1.17			0.13			0.11
A8	Unweathered	51.12	0	0.23	0.89	0	2.12	0	9.01	21.24	11.34	1.46	0.31	0	2.26
