# Supplementary material for: Molecular-Composition Analysis of Glass Chemical Composition Based on Time-Series and Clustering Methods
Source: Molecules. 2023 Jan 14;28(2):853. doi: 10.3390/molecules28020853 (PMC9862760; doi:10.3390/molecules28020853)
Supplement: Supplementary file 1 [file molecules-28-00853-s001.zip › Attachment S1.xlsx]

## Sheet: Sheet1
Cultural relic number	sculpture	type	pigment	Whether the surface is weathered
01	C	high-manganese	blue-green	Unweathered
02	A	Lead barium	light blue	morals and manners
03	A	high-manganese	blue-green	Unweathered
04	A	high-manganese	blue-green	Unweathered
05	A	high-manganese	blue-green	Unweathered
06	A	high-manganese	blue-green	Unweathered
07	B	high-manganese	blue-green	morals and manners
08	C	Lead barium	purple	morals and manners
09	B	high-manganese	blue-green	morals and manners
10	B	high-manganese	blue-green	morals and manners
11	C	Lead barium	light blue	morals and manners
12	B	high-manganese	blue-green	morals and manners
13	C	high-manganese	light blue	Unweathered
14	C	high-manganese	dark green	Unweathered
15	C	high-manganese	light blue	Unweathered
16	C	high-manganese	light blue	Unweathered
17	C	high-manganese	light blue	Unweathered
18	A	high-manganese	deongaree	Unweathered
19	A	Lead barium		morals and manners
20	A	Lead barium	light blue	Unweathered
21	A	high-manganese	blue-green	Unweathered
22	B	high-manganese	blue-green	morals and manners
23	A	Lead barium	blue-green	morals and manners
24	C	Lead barium	purple	Unweathered
25	C	Lead barium	light blue	morals and manners
26	C	Lead barium	purple	morals and manners
27	B	high-manganese	blue-green	morals and manners
28	A	Lead barium	light blue	morals and manners
29	A	Lead barium	light blue	morals and manners
30	A	Lead barium	deongaree	Unweathered
31	C	Lead barium	purple	Unweathered
32	C	Lead barium	pale green	Unweathered
33	C	Lead barium	dark green	Unweathered
34	C	Lead barium	dark green	morals and manners
35	C	Lead barium	pale green	Unweathered
36	C	Lead barium	dark green	morals and manners
37	C	Lead barium	dark green	Unweathered
38	C	Lead barium	dark green	morals and manners
39	C	Lead barium	dark green	morals and manners
40	C	Lead barium		morals and manners
41	C	Lead barium	pale green	morals and manners
42	A	Lead barium	light blue	morals and manners
43	C	Lead barium	light blue	morals and manners
44	A	Lead barium	light blue	morals and manners
45	A	Lead barium	light blue	Unweathered
46	A	Lead barium	light blue	Unweathered
47	A	Lead barium	light blue	Unweathered
48	A	Lead barium		morals and manners
49	A	Lead barium	black	morals and manners
50	A	Lead barium	black	morals and manners
51	C	Lead barium	light blue	morals and manners
52	C	Lead barium	light blue	morals and manners
53	A	Lead barium	light blue	morals and manners
54	C	Lead barium	light blue	morals and manners
55	C	Lead barium	hispid arthraxon	Unweathered
56	C	Lead barium	blue-green	morals and manners
57	C	Lead barium	blue-green	morals and manners
58	C	Lead barium		morals and manners
